# Supplementary material for: Length Variations amongst Protein Domain Superfamilies and Consequences on Structure and Function
Source: PLoS One. 2009 Mar 31;4(3):e4981. doi: 10.1371/journal.pone.0004981 (PMC2659687; doi:10.1371/journal.pone.0004981)
Supplement: Table S5 — Structural and functional role of indels in the 64 length-deviant domain superfamilies (0.05 MB XLS) [file pone.0004981.s008.xls]

## Sheet: Sheet1
Table S5: Functional roles of indels in all length-deviant domain superfamilies
S.No	Description	Giant and Dwarf member domain size	Indel role
1	Cytochrome c	G:1iqca2 (158), D:1c75a (71)	Thermal stability: Members show upto two fold length variation that occurs predominantly in additional helices and long loops. Additional structures pack tightly against the domain and bury the heme group deep into the structure.
2	Homeodomain-like	G:1igna2(103), D:1gdta1(43)	Diverse functional repertoire:DNA recognition domains that differ in the manner in which DNA is recognised. The dwarf domain recognises and binds to short DNA sites at which they cleave the DNA backbone, exchange the two DNA helices involved and rejoin the DNA strands.Giant domains have more diverse functional repertoire and binds telomeric DNA as well as involves in the activation and repression…
3	"Winged helix" DNA-binding domain	G:2foka2(138), D:1j75a(57)	Complex domain architecture in the giant domain of FOk1 restriction endonuclease. It consists of an N-terminal DNA recognition domain and a C-terminal cleavage domain. The structure reveals a dimer, in which the dimerization interface is mediated by the C terminal domain.The recognition domain is comprised of three smaller subdomains (D1, D2, and D3) that are evolutionarily related to the helix-t…
4	C-terminal effector domain of bipartite response regulator	G:1fc3a(119), D:1fsea-(67)	Additional structural elements: The C terminal catalytic domain of giant member possesses additional secondary structures such as an N-terminal helix. The core scaffold that interacts with DNA is well conserved across all the members and the exact functions of the additional lengths yet to be resolved.
5	Putative DNA-binding domain	G:1exja1(118), D:1jjcb2(75)	-
6	Histone-fold	G:1f1ea-(147), D:1bh9a-(45)	-
7	Ferritin-like	G:1mtyd(512), D 1dvba1(147)	Domain interactions: Although giants and dwarf domains are di-iron carboxylate proteins and conserve interactions with the Fe strictly, giant domains are associated with newer interaction interfaces. The number of interacting domains in the giant member is more than ruberythrin. This difference could account for the acquisition of extra structural elements that can interact with different domains.
8	4-helical cytokines	G:1lki--(172), D:1hu1a(108)	Oligomer interface: The dwarf domain is a functional dimer involving a close association of the 2 chains. Each domain is formed by participation of residues from both the chains and involve domain swapping events to form a functional module.
9	EF-hand	G:1el4a- (194), D:1ctda-(34)	Functional repertoire: Although the Calcium binding role of the EF hand is itself conserved, each domain members acts on a diverse array of substrates and additional indels facilitate this.
10	Met repressor-like	G:1mnta-(132), D:2cpga-(43)	Oligomer interface: Dwarf domain serves as a prototype of the domain family. Giant domain member, a functional tetramer resembles the dwarf domain at its N-terminal. The C terminal end of the giant is long and acquires additional secondary structures that are involved in the formation of a tetramerisation domain
11	IHF-like DNA-binding proteins	G:1exea-(99), D:1hns--(47)	Thermal stability: Tighter packing at the dimer interface and the involvement of additional structures in creating an additional DNA binding interface
12	6-phosphogluconate dehydrogenase C-terminal domain-like	G:1pgja1 (297), D:1dlj a1(98)	Dimer formation: Additional length involved in dimer interface in the giant domain. The dwarf domain is truncated and sandwiched between an N and C terminal domain belonging to different superfamilies although a fair amount of structural similarity exists between the N and C terminal domain.
13	Terpenoid cylases/Protein prenyltransferases	G:1d8db-(407), D:5eau-1(200)	Substrate recognition: Protein superfamilies recognises diverse substrates and additional structures in the different members facilitate such recognition
14	ARM repeat	G:1qbkb-(856), D:1bpoa1(157)	Structural repeat and interaction interface: Members differ in number of repeating domain copies. Presentation of new interaction interfaces
15	TPR-like	G:1hz4a-(366), D:1hxia-(108)	Structural repeat: Members differ in number of repeating domain copies. Presentation of new interaction interfaces
16	Carbohydrate-binding domain	G:1qba-2(173), D:1e5ba-(87)	Domain interactions: Giant member has multiple domains and the additional structures in the CBD domain are involved in these additional domain -domain interactions
17	p53-like transcription factors	G:1bg1a2(254), D:1h9da-(125)	Substrate recognition: Giant domains respond to a variety of cytokines and growth factors and differ in the nature of the interacting domain partners from the dwarf domain
18	Cupredoxins	G:1aoza3(209), D:2cbp--(96)	Domain organisation and functional type: Multicopper blue proteins (MCBPs) are multidomain proteins that utilize the distinctive redox ability of copper ions. There are a variety of MCBPs that have been roughly classified into three different groups, based on their domain organization and functions: (i) nitrite reductase-type with two domains, (ii) laccase-type with three domains, and (iii) cerul…
19	Viral coat and capsid proteins	G:1ihma-(492), D:1stma-:(141)	Interaction interfaces that dictate function: In the giant member, the capsid protein has a protruding (P) domain connected by a flexible hinge to a shell (S) domain that has a classical eight-stranded beta-sandwich motif. The structure of the P domain is unlike that of any other viral protein with a subdomain exhibiting a fold similar to that of the second domain in the eukaryotic translation el…
20	Viral proteins	G:1p30a1(534), D:1hx6a2(140)	Protein stability and size: Viral jelly roll, characteristic of this superfamily interact with varying lengths of interconnecting loops. These loops are involved in different subunit interactions.
21	Concanavalin A-like lectins/glucanases	G:1dyp ,D:1slt (133)	Quarternary interactions: Carbohydrate recognition is mediated by loops of variable length in different members.
22	SH3-domain	G:1i1j(106), 1gcq (56)	New interaction interface: Additional residues involved in interactions involving other domains.
23	Translation proteins SH3-like domain	G:1jj2a1(147), D:1rl2a1( 69)	Interaction interfaces:1jj2 is a multi chain protein involved in extensive interactions. It has several chains each specifying an entirely different domain or many different domains. 3 chains specify the parent domain superfamily. This multi chain occurrence may satisy its functional role since it’s a ribosomal protein involving many interacting partners. this domain whether single or multiple ex…
24	GroES-like	G:1heta1(224), D:1jh2a-(99)	Oligomer formation: Both giant and dwarf domains differ in their final quarternary assemblies and additional lengths involve in these diverse interactions
25	PDZ domain-like	G:1il6-- (130), D:1kwaa(88)	Substrate recognition: Loops of diverse lengths lie near the PDZ-like binding site and alter conventional binding properties so that giant domains like interleukin differ in location and in nature of recognised substrate.
26	Bacterial enterotoxins	G:3seb1(121), D:1c4qa- (69)	New interaction interfaces: Typically a 2 domain protein with an N terminal OB fold and a C terminal B grasp fold. Length variations in the giant member of this superfamily occur as longer loops between connecting strands of the N terminal OB fold domain. These loops are involved in modifications to the conventional T cell receptor binding site that can affect the potency of these superantigen to…
27	Nucleic acid-binding proteins	G:1jb7b(216); D:1bkb2(62)	Domain architecture: Most proteins are multi domain proteins, either on single or multiple chain. Strong requirement to interact with several partnering domains.
28	Trypsin-like serine proteases	G:1dlea(288), D:2hrva(139)	New domain interactions, cofactor and substrate binding: Giant domains possess unique bulky and rigid motifs on the back, three distinct deletions on the right and six loop insertions around the active site. Given that the giant members are multidomain SPs and require cofactor binding to express proteolytic activity fully, it seems possible that these unique regions could be involved in the domai…
29	ADC-like	G:1eu1a1 (155), D:1cr5a1(82)	Oligomer formation: Proteins like Arsenite oxidase Rieske subunit show multiple chains, 4 chains harbour single domain copies of the ISP domain and 4 chains are multi-domain with one domain specifying the ADC domain like superfamily and the other domain usually DMSO reductase domain. Repeats of the domain on a single chain are not observed but domain duplication across multiple chains observed.
30	PK beta-barrel domain-like	G:1jhda1(173), D:1e0ta1(98)	Domain interfaces and domain linkers: The architecture of PK consists of an assembly of domains and subunits in which allosteric and catalytic sites are able to communicate with each other across relatively long distances. Various protein regions, including domain interfaces and flexible domain linkers, couple changes in the tertiary and quaternary structures to alterations in the geometry of the…
31	alpha-Amylases, C-terminal beta-sheet domain	G: (113), D:1avaa1(57)	Additional sub-domain like features:In the N-terminal region, isoamylase (giant domain) has a novel extra domain that we call domain N, whose three-dimensional structure has not so far been reported. It has a (beta/alpha)8-barrel-type supersecondary structure in the catalytic domain common to the alpha-amylase family enzymes, though the barrel is incomplete, with a deletion of an alpha-helix betw…
32	WW domain		-
33	RmlC-like cupins	G:1pmi (439),D:1dgw (177)	Higher order complexes: Cupin superfamily exists in diverse quarternary arrangements and such requirements may be facilitated by length changes.
34	Rudiment single hybrid motif	G:1dv1a1(116), D:1e2wa2(64)	Interaction interfaces and differences in substrate
35	E set domains	G:1hc2-3(244), D:1i9wa1(77)	Domain partnerships and interaction interfaces
36	(Trans)glycosidases	G:1byb--(490), 1jfxa-(217)	Alterations to ligand binding sites: Longer loops in giant domain alter the presentation of the active site to the substrate. 3 long loops occuring as indels line the active site of the giant domain
37	Phosphoenolpyruvate/pyruvate domain	G:1dqua-(513), D:1e0ta2(231)	Regulatory function and structural role:In the phosphoenol pyruvate binding domain, giant members such as PEP carboxylase have acquired additional helices in the C-terminal that harbor an inhibitor binding site. Repeating copies of the domain seen in members that are domain swapped dimers
38	NAD(P)-binding Rossmann-fold domains	G:1hwxa1(293), D:1euca1(130)	Substrate specificity and oligomer interactions vary between members. The giatn domain has additioanl antenna like elements protruding from the trimer that act as intersubunit conduits during regulation
39	Adenine nucleotide alpha hydrolases-like	G:1ct9a1(305), D:1gpma1(175)	Substrate diversity and additional structural elements in the giant domain that modify surface properties of the giant domain.
40	P-loop containing nucleotide triphosphate hydrolase	G:1g41a-(334), D:1a1va1 (135)	Functional variety and topological differences: A unifying element of the superfamily is the conservation of the P loop motif that serves as an Atp recognition module. Each domain member however shows a large diversity in substrate, location and domain organisation. Topological differences in connectivity of strands also result in over two fold length variations
41	(Phosphotyrosine protein) phosphatases II	G:1lara1(317), D:1mkp--(144)	Dimer formation: Additional length involved in dimer interface in the giant domain which also occurs as a structural domain repeat.
42	Thioredoxin-like	G:1prxa-(219), D:1g7oa2(75)	Dimer formation: The giant domain involves additional length in the formation of a dimerisation interface
43	Aminoacid dehydrogenase-like, N-terminal domain	G:1hwxa2(208), D:1b0aa2(121)	Oligomeric interface and acquisition of additional functional features
44	PRTase-like	G:1ecfa1(242),D:1dkra2 (149)	Substrate recognition: Loops of diverse lengths lie in subunit interfaces and involve in diverse roles such as catalysis, allostery. Short loops are seen in dimeric PRTases since they lie adjacent to active site of adjacent subunits. Longer loops are often observed in monomeric PRTases. In addition, hoods of variable lengths recognize distinct substrates and are involved in specific reactions
45	S-adenosyl-L-methionine-dependent methyltransferase	G:1f3la- (320),D:1ej0a- (179)	Function regulation and specificity: In the giant domain, additional lengths form a b-rich subdomain containing residues that interact with substrate and introduce functional specificity. Each member methylates specific substrates. In addition, it is implicated in an autoregulatory role in the predicted biological dimer.
46	Nucleotide-diphospho-sugar transferases	G:1fo8a-(330), D:1e5ka-(188)	Domain interaction interfaces: Giant domains oligomerise and indels involved in presentation of interaction interfaces with different domains.
47	Alpha/beta-Hydrolases		-
48	"Helical backbone" metal receptor	G:1mioa-(525), D:1efdn-262)	Domain interaction interfaces: Giant domains oligomerise and indels involved in presentation of interaction interfaces with different domains.
48	Periplasmic binding protein-like I		-
50	Periplasmic binding protein-like II	G:1cb6a2(357), D:1gv8a-(159)	Structural repeats:Tandem structural repeats of the domain in giant members
51	Thiolase-like	G:1 afwa1(266), D:1afwa2(124)	Dimer interface: N terminal domain contrubutes additional residues for tight dimer interactions. Consists of two similar domains related by pseudo dyad
52	Ankyrin repeat	G:1sw6a-(254), D:1myo--(118)	Structural repeat domain that varies in the number of repeats in different members.Structural repeats of beta(2)-alpha(2) motif dictate diverse domain sizes and form new interaction interfaces
53	Lysozyme-like	G:1qus (321),D:1iiz (119)	New interaction interface: Additional residues may be involved in membrane interactions
54	Cysteine proteinases	G:3gcb--(458), D:1qmya-(156)	Interaction interface and domain organisation:Constituent family members are known to have many insertions into and circular permutation of the catalytic core. Some members have homologous domains on multiple chains such as the FMDV leader protease. Giant members such as the bleomycin hydrolase has more insertions into the common papain-like fold.
55	Ribosomal protein S5 domain2 like	G:1fi4a1(185), D:1pkp-1(71)	Domain architecture: Primarily multi domain in protein and found in association with diverse interacting partners. Multiple domains specified by single chain in many protein members. Tandem repeats of partner domains observed in many cases. Tandem duplications of parent domain observed in Polynucleotide phosphorylase, DNA gyrase B which is additionally also multi domain in nature
56	FAD-linked reductases, C-terminal domain		-
57	MHC antigen-recognition domain		-
58	POZ domain	G:1buoa-(121), D:1fs1b2 (61)	Oligomer formation: Single domain protein that is usually in a single chain. Elongins from human are complex proteins constituted by multiple chains, each chain specifies a single domain that belongs to diverse families. Cyclin A, the dwarf member is again a multi chain protein, more than one domain is specified in each chain while in the other multi chain protein members each chain specifies a s…
59	4Fe-4S ferredoxins	G:1h7w5a (173), D:1vjw--(59)	Thermal stability: Dwarf domain from a thermophile is an extremely rigid domain.These are primarily due to a stabilization of alpha helices, replacement of residues in strained conformation by glycines, strong docking of the N-terminal methionine and an overall increase in the number of hydrogen bonds. Most of these features stabilize several secondary structure elements and improve the overall r…
60	Metalloproteases ("zincins"), catalytic domain	G:1lml-- (465), D:1c7ka-(132)	Structural elements alter surface proteins and contribute additional domainsGiant domain is a novel member of the domain superfamily and has additional regions that are nearly like two novel folds. Conserved properties of the zincins are retained in the N terminal domain that has additional residues bordering the active site. Additional residues contribute to alterations in surface properties of …
61	Tetrahydrobiopterin biosynthesis enzymes-like	G:1a8ra-(221), D:1b91a-(119)	Oligomer formation:Known members form wide oligomeric barrels of diverse sizes
62	Acyl-CoA N-acyltransferases (Nat)	G:1bob--(306), D:1bo4a-(137)	Oligomer interface: Giant domains are involved in higher order oligomer formation and new interaction interafaces.
63	Phospholipase D/ nuclease	G:1f0ia1(257), D:1byra (149)	Multiple repeats: Giant members possess two copies of the domain that relate in a pseudo-dyad symmetry. Longer loops pack the two domains together. Some loops may involve in enzyme interactions with membrane. Dwarf domains are functional dimers and possess shorter loops.
64	C-type lectin-like	G:1koe--(172), D:1prea1(83)	Oligomer interface: Multiple copies of the domain specified in separate chains such as in snake coagglutinin alpha chain. In surfactant protein as well as Pertussis toxin, found in association with other domains in an oligomer.
